# Supplementary material for: Deciphering RTK-RAS and MAPK Pathway Dependencies in Gemcitabine-Treated Pancreatic Ductal Adenocarcinoma Through Conversational Artificial Intelligence
Source: Int J Mol Sci. 2026 Mar 26;27(7):3011. doi: 10.3390/ijms27073011 (PMC13072942; doi:10.3390/ijms27073011)
Supplement: Supplementary file 1 [file ijms-27-03011-s001.zip]

Archive with 1 entries (1 files):
- ijms-4209837-supplementary.pdf
